# Supplementary material for: Therapeutic Potential of Exportin 1 and Aurora Kinase A Inhibition in Multiple Myeloma Cells
Source: Hematol Rep. 2026 Jan 9;18(1):10. doi: 10.3390/hematolrep18010010 (PMC12821534; doi:10.3390/hematolrep18010010)
Supplement: Supplementary file 1 [file hematolrep-18-00010-s001.zip]

Archive with 1 entries (1 files):
- hematolrep-3971584-supplementary.pdf
